# Supplementary material for: Effects of Zinc Oxide Nanoparticle Exposure on Human Glial Cells and Zebrafish Embryos
Source: Int J Mol Sci. 2023 Aug 1;24(15):12297. doi: 10.3390/ijms241512297 (PMC10418813; doi:10.3390/ijms241512297)
Supplement: Supplementary file 1 [file ijms-24-12297-s001.zip]

Archive with 2 entries (2 files):
- Figure S1 absorbance in water.pdf
- Figure S2 MTT interference.pdf
